# Supplementary material for: Comprehensive analysis of prime editing outcomes in human embryonic stem cells
Source: Nucleic Acids Res. 2022 Jan 8;50(2):1187–97. doi: 10.1093/nar/gkab1295 (PMC8789035; doi:10.1093/nar/gkab1295)
Supplement: gkab1295_Supplemental_Files [file gkab1295_supplemental_files.zip]

Archive with 2 entries (2 files):
- Supple data_NAR_revision_1214.pdf
- Supplementary datasheet_1214.xlsx
