# Supplementary material for: Comprehensive analysis of prime editing outcomes in human embryonic stem cells
Source: Nucleic Acids Res. 2022 Jan 8;50(2):1187–97. doi: 10.1093/nar/gkab1295 (PMC8789035; doi:10.1093/nar/gkab1295)
Supplement: gkab1295_Supplemental_Files [file gkab1295_supplemental_files.zip › Supplementary datasheet_1214.xlsx]

## Sheet: Sheet1
Figure 1 sequences
pegRNA	spacer sequence	3' extension	PBS length (nt)	RT template length (nt)
HEK3_1d _+2G to A	GGCCCAGACTGAGCACGTGA	TCTGCCATTACGTGCTCAGTCTG	13	10
HEK3_1d_+1A ins	GGCCCAGACTGAGCACGTGA	TCTGCCATCATCGTGCTCAGTCTG	13	11
HEK3_1d_del1-5	GGCCCAGACTGAGCACGTGA	TGGAGGAAGCAGGGCTTCCTTTCCTCTGCCGTGCTCAGTCTG	13	29
nicking sgRNA	spacer sequence
HEK3 +63	GCACATACTAGCCCCTGTCT
Figure 2 sequences
pegRNA	spacer sequence	3' extension	PBS length (nt)	RT template length (nt)
HEK3_2a_8	GGCCCAGACTGAGCACGTGA	TCTGCCATCTCGTGCTCA	8	10
HEK3_2a_9	GGCCCAGACTGAGCACGTGA	TCTGCCATCTCGTGCTCAG	9	10
HEK3_2a_10	GGCCCAGACTGAGCACGTGA	TCTGCCATCTCGTGCTCAGT	10	10
HEK3_2a_11	GGCCCAGACTGAGCACGTGA	TCTGCCATCTCGTGCTCAGTC	11	10
HEK3_2a_12	GGCCCAGACTGAGCACGTGA	TCTGCCATCTCGTGCTCAGTCT	12	10
HEK3_2a_13	GGCCCAGACTGAGCACGTGA	TCTGCCATCTCGTGCTCAGTCTG	13	10
HEK3_2a_14	GGCCCAGACTGAGCACGTGA	TCTGCCATCTCGTGCTCAGTCTGG	14	10
HEK3_2a_15	GGCCCAGACTGAGCACGTGA	TCTGCCATCTCGTGCTCAGTCTGGG	15	10
HEK3_2a_16	GGCCCAGACTGAGCACGTGA	TCTGCCATCTCGTGCTCAGTCTGGGC	16	10
HEK3_2a_17	GGCCCAGACTGAGCACGTGA	TCTGCCATCTCGTGCTCAGTCTGGGCC	17	10
RNF2_2b_9	GTCATCTTAGTCATTACCTG	GAACACCTCATGTAATGACT	9	11
RNF2_2b_10	GTCATCTTAGTCATTACCTG	GAACACCTCATGTAATGACTA	10	11
RNF2_2b_11	GTCATCTTAGTCATTACCTG	GAACACCTCATGTAATGACTAA	11	11
RNF2_2b_12	GTCATCTTAGTCATTACCTG	GAACACCTCATGTAATGACTAAG	12	11
RNF2_2b_13	GTCATCTTAGTCATTACCTG	GAACACCTCATGTAATGACTAAGA	13	11
RNF2_2b_14	GTCATCTTAGTCATTACCTG	GAACACCTCATGTAATGACTAAGAT	14	11
RNF2_2b_15	GTCATCTTAGTCATTACCTG	GAACACCTCATGTAATGACTAAGATG	15	11
RNF2_2b_16	GTCATCTTAGTCATTACCTG	GAACACCTCATGTAATGACTAAGATGA	16	11
RNF2_2b_17	GTCATCTTAGTCATTACCTG	GAACACCTCATGTAATGACTAAGATGAC	17	11
HEK3_2c_1TtoA	GGCCCAGACTGAGCACGTGA	TCTGCCATCTCGTGCTCAG	9	10
HEK3_2c_1TtoC	GGCCCAGACTGAGCACGTGA	TCTGCCATCGCGTGCTCAG	9	10
HEK3_2c_1TtoG	GGCCCAGACTGAGCACGTGA	TCTGCCATCCCGTGCTCAG	9	10
HEK3_2c_3AtoC	GGCCCAGACTGAGCACGTGA	TCTGCCAGCACGTGCTCAG	9	10
HEK3_2c_3AtoG	GGCCCAGACTGAGCACGTGA	TCTGCCACCACGTGCTCAG	9	10
HEK3_2c_3AtoT	GGCCCAGACTGAGCACGTGA	TCTGCCAACACGTGCTCAG	9	10
HEK3_2c_5GtoA	GGCCCAGACTGAGCACGTGA	TCTGCTATCACGTGCTCAG	9	10
HEK3_2c_5GtoC	GGCCCAGACTGAGCACGTGA	TCTGCGATCACGTGCTCAG	9	10
HEK3_2c_5GtoT	GGCCCAGACTGAGCACGTGA	TCTGCAATCACGTGCTCAG	9	10
HEK3_2c_7CtoA	GGCCCAGACTGAGCACGTGA	TCTTCCATCACGTGCTCAG	9	10
HEK3_2c_7CtoG	GGCCCAGACTGAGCACGTGA	TCTCCCATCACGTGCTCAG	9	10
HEK3_2c_7CtoT	GGCCCAGACTGAGCACGTGA	TCTACCATCACGTGCTCAG	9	10
HEK3_2c_8AtoC	GGCCCAGACTGAGCACGTGA	TCGGCCATCACGTGCTCAG	9	10
HEK3_2c_8AtoG	GGCCCAGACTGAGCACGTGA	TCCGCCATCACGTGCTCAG	9	10
HEK3_2c_8AtoT	GGCCCAGACTGAGCACGTGA	TCAGCCATCACGTGCTCAG	9	10
HEK3_2d_12GtoC	GGCCCAGACTGAGCACGTGA	TGGAGGAAGCAGGGCTTCCTTTGCTCTGCCATCACGTGCTCAG	9	34
HEK3_2d_14AtoT	GGCCCAGACTGAGCACGTGA	TGGAGGAAGCAGGGCTTCCTATCCTCTGCCATCACGTGCTCAG	9	34
HEK3_2d_17GtoC	GGCCCAGACTGAGCACGTGA	TGGAGGAAGCAGGGCTTGCTTTCCTCTGCCATCACGTGCTCAG	9	34
HEK3_2d_20GtoC	GGCCCAGACTGAGCACGTGA	TGGAGGAAGCAGGGGTTCCTTTCCTCTGCCATCACGTGCTCAG	9	34
HEK3_2d_23CtoG	GGCCCAGACTGAGCACGTGA	TGGAGGAAGCACGGCTTCCTTTCCTCTGCCATCACGTGCTCAG	9	34
HEK3_2d_24TtoA	GGCCCAGACTGAGCACGTGA	TGGAGGAAGCTGGGCTTCCTTTCCTCTGCCATCACGTGCTCAG	9	34
HEK3_2d_26CtoG	GGCCCAGACTGAGCACGTGA	TGGAGGAACCAGGGCTTCCTTTCCTCTGCCATCACGTGCTCAG	9	34
HEK3_2d_30CtoG	GGCCCAGACTGAGCACGTGA	TGGACGAAGCAGGGCTTCCTTTCCTCTGCCATCACGTGCTCAG	9	34
HEK3_2d_33CtoG	GGCCCAGACTGAGCACGTGA	TCGAGGAAGCAGGGCTTCCTTTCCTCTGCCATCACGTGCTCAG	9	34
HEK3_2e_1Ains	GGCCCAGACTGAGCACGTGA	TCTGCCATCATCGTGCTCAG	9	11
HEK3_2e_1CTTins	GGCCCAGACTGAGCACGTGA	TCTGCCATCAAAGCGTGCTCAG	9	13
HEK3_2e_1Tdel	GGCCCAGACTGAGCACGTGA	TCTGCCATCCGTGCTCAG	9	9
HEK3_2e_1-3TGAdel	GGCCCAGACTGAGCACGTGA	TGGAGGAAGCAGGGCTTCCTTTCCTCTGCCACGTGCTCAG	9	31
RNF2_2f_1Tins	GTCATCTTAGTCATTACCTG	AACGAACACCTCAGAGTAATGACTAAGATGA	16	15
RNF2_2f_1GTAins	GTCATCTTAGTCATTACCTG	AACGAACACCTCAGTACGTAATGACTAAGATGA	16	17
RNF2_2f_4Adel	GTCATCTTAGTCATTACCTG	AACGAACACCCAGGTAATGACTAAGATGA	16	13
RNF2_2f_3-5GAGdel	GTCATCTTAGTCATTACCTG	AACGAACACAGGTAATGACTAAGATGA	16	11
RNF2_2f_5GtoC	GTCATCTTAGTCATTACCTG	ACAACGAACACGTCAGGTAATGACTAAGATGA	16	16
RNF2_2f_10TtoG	GTCATCTTAGTCATTACCTG	ACAACGCACACCTCAGGTAATGACTAAGATGA	16	16
RNF2_2f_17AtoT	GTCATCTTAGTCATTACCTG	TCAGTTTATATGAGTAACAACGAACACCTCAGGTAATGACTAAGATGA	16	32
RNF2_2f_21CtoG	GTCATCTTAGTCATTACCTG	TCAGTTTATATCAGTTACAACGAACACCTCAGGTAATGACTAAGATGA	16	32
HEK3_2g_del1-5	GGCCCAGACTGAGCACGTGA	TGGAGGAAGCAGGGCTTCCTTTCCTCTGCCGTGCTCAG	9	29
HEK3_2g_del1-10	GGCCCAGACTGAGCACGTGA	TGGAGGAAGCAGGGCTTCCTTTCCCGTGCTCAG	9	24
HEK3_2g_del1-15	GGCCCAGACTGAGCACGTGA	TGGAGGAAGCAGGGCTTCCCGTGCTCAG	9	19
HEK3_2g_del1-25	GGCCCAGACTGAGCACGTGA	TGTCCTGCGACGCCCTCTGGAGGAAGCGTGCTCAG	9	26
HEK3_2g_del1-30	GGCCCAGACTGAGCACGTGA	TGTCCTGCGACGCCCTCTGGACGTGCTCAG	9	21
HEK3_2g_del1-80	GGCCCAGACTGAGCACGTGA	AGTATCCCGGTGCAGGAGCTCGTGCTCAG	9	20
HEK3_2h_1His6ins	GGCCCAGACTGAGCACGTGA	TGGAGGAAGCAGGGCTTCCTTTCCTCTGCCATCAATGATGGTGATGATGGTGCGTGCTCAG	9	52
HEK3_2h_1FLAGins	GGCCCAGACTGAGCACGTGA	TGGAGGAAGCAGGGCTTCCTTTCCTCTGCCATCACTTATCGTCGTCATCCTTGTAATCCGTGCTCAG	9	58
HEK3_2h_1LoxPins	GGCCCAGACTGAGCACGTGA	TGGAGGAAGCAGGGCTTCCTTTCCTCTGCCATCAATAACTTCGTATAATGTATGCTATACGAAGTTATAACAATCGTGCTCAG	9	74
nicking sgRNA	spacer sequence
HEK3 +63	GCACATACTAGCCCCTGTCT
RNF2 +41	GTCAACCATTAAGCAAAACAT
Figure 3 sequences
	spacer sequence
HEK3 1st sgRNA	GGCCCAGACTGAGCACGTGA
HEK3 2nd sgRNA	GCACATACTAGCCCCTGTCT
RNF2 1st sgRNA	GTCATCTTAGTCATTACCTG
RNF2 2nd sgRNA	GTCAACCATTAAGCAAAACAT
Figure 4 sequences
pegRNA	spacer sequence	3' extension	PBS length (nt)	RT template length (nt)
HEK3_4a_C3	GGCCCAGACTGAGCACGTGA	TCTGTCATCACGTGCTCAG	9	10
HEK3_4a_C4	GGCCCAGACTGAGCACGTGA	TCTGCTATCACGTGCTCAG	9	10
HEK3_4a_C7	GGCCCAGACTGAGCACGTGA	TCTGCCATTACGTGCTCAG	9	10
FANCF_4b_C3	GGAATCCCTTCTGCAGCACC	GGAAAAGTGATCCAGGTGCTGCAGAAGGGAT	14	17
FANCF_4b_C7	GGAATCCCTTCTGCAGCACC	GGAAAAGCGATTCAGGTGCTGCAGAAGGGAT	14	17
FANCF_4b_C8	GGAATCCCTTCTGCAGCACC	GGAAAAGCGATCTAGGTGCTGCAGAAGGGAT	14	17
HEK3_4c_A5	GGCCCAGACTGAGCACGTGA	TCTGCCGTCACGTGCTCAG	9	10
HEK3_4c_A8	GGCCCAGACTGAGCACGTGA	TCTGCCATCGCGTGCTCAG	9	10
FANCF_4d_A5	GGAATCCCTTCTGCAGCACC	GGAAAAGCGGTCCAGGTGCTGCAGAAGGGAT	14	17
FANCF_4d_A9	GGAATCCCTTCTGCAGCACC	GGAAAAGCGATCCGGGTGCTGCAGAAGGGAT	14	17
nicking sgRNA	spacer sequence
HEK3 +63	GCACATACTAGCCCCTGTCT
FANCF +48	GGGGTCCCAGGTGCTGACGT
base editing sgRNA	spacer sequence
HEK3_ED6a-f_BE	GTGCCATCACGTGCTCAGTCT
FANCF_ED6a-f_BE	GAGCGATCCAGGTGCTGCAGA
Figure 5 sequences
pegRNA	spacer sequence	3' extension	PBS length (nt)	RT template length (nt)
PiZZ_5c_13	GGCTGTGCTGACCATCGACA	GTCCCTTTCTCGTCGATGGTCA	9	13
PiZZ_5c_17	GGCTGTGCTGACCATCGACA	TTCAGTCCCTTTCTCGTCGATGGTCA	9	17
PiZZ_5c_20	GGCTGTGCTGACCATCGACA	AGCTTCAGTCCCTTTCTCGTCGATGGTCA	9	20
PiZZ_5c_25	GGCTGTGCTGACCATCGACA	CCAGCAGCTTCAGTCCCTTTCTCGTCGATGGTCA	9	25
PiZZ_5c_30	GGCTGTGCTGACCATCGACA	TGGCCCCAGCAGCTTCAGTCCCTTTCTCGTCGATGGTCA	9	30
nicking sgRNA	spacer sequence
PiZZ -119	GCAGGAAGCGCTCACTCCCCC
base editing sgRNA	spacer sequence
PiZZ_5a	GATCGACAAGAAAGGGACTGA
Supplementary Figure 6 sequences
GAPDH F	CGCTGAGTACGTCGTGGAGT
GAPDH R	GGGCAGAGATGATGACCCTTT
PAX6 F	GGTTGGTATCCGGGGACTTC
PAX6 R	CGTTGGAACTGATGGAGTTGGT
PAX3 F	TCTTGGAACCACGAATGAGGTAGG
PAX3 R	ATTGTTGTTGGTTGAGGCTGCAAC
GATA6 F	GTGCCCAGACCACTTGCTAT
GATA6 R	TGGAGTCATGGGAATGGAAT
HAND1 F	ACATCGCCTACCTGATGGAC
HAND1 R	ATCCGCCTTCTTGAGTTCAG
SNAI2 F	TCGGACCCACACATTACCTT
SNAI2 R	TGTGTCCTTGAAGCAACCAG
